# Supplementary material for: Contemporaneous 3D characterization of acute and chronic myocardial I/R injury and response
Source: Nat Commun. 2019 May 24;10:2312. doi: 10.1038/s41467-019-10338-2 (PMC6534576; doi:10.1038/s41467-019-10338-2)
Supplement: Supplementary file 13 — Source Data [file 41467_2019_10338_MOESM13_ESM.xlsx]

## Sheet: Figure 1
Figure 1 c
	unbleached			bleached
Distance [µm]	Normalised unbleached (488) to max unbleached value	Normalised unbleached (561) to max unbleached value	Normalised unbleached (647) to max unbleached value	Normalised bleached (488) to max bleached value	Normalised bleached (561) to max bleached value	Normalised bleached (647) to max bleached value
0	0.016	0.0134083	0.042806	0.0424518	0.0146038	0.023664
4	0.017	0.0136896	0.043937	0.0434318	0.0145204	0.023496
8	0.017	0.0141585	0.044126	0.0426846	0.0141031	0.022825
12	0.016	0.0136896	0.044126	0.0424409	0.0141866	0.023496
16	0.017	0.0136896	0.04356	0.0432044	0.0145204	0.024167
20	0.017	0.0137834	0.044692	0.0429283	0.0145204	0.023328
24	0.017	0.0139709	0.044126	0.0434318	0.0139362	0.023832
28	0.017	0.0139709	0.045069	0.0435997	0.0140197	0.023664
32	0.017	0.0137834	0.043749	0.0432586	0.0147707	0.023496
36	0.017	0.0138772	0.042806	0.0421432	0.0146038	0.024
40	0.017	0.0135021	0.045257	0.0424356	0.0141866	0.024
44	0.017	0.0134083	0.044503	0.0434373	0.0141866	0.024335
48	0.017	0.0139709	0.045823	0.0437189	0.0141031	0.022657
52	0.017	0.0135021	0.042995	0.0420782	0.01427	0.022321
56	0.017	0.0142522	0.044692	0.043643	0.0136859	0.023328
60	0.017	0.0142522	0.045635	0.0434103	0.0140197	0.023496
64	0.017	0.0139709	0.044692	0.04295	0.0140197	0.022993
68	0.017	0.0139709	0.044315	0.0428633	0.0141031	0.022993
72	0.017	0.0139709	0.045069	0.043459	0.0136859	0.02316
76	0.017	0.0140647	0.043749	0.0432478	0.0147707	0.023664
80	0.017	0.0145335	0.0462	0.0455111	0.0147707	0.023328
84	0.017	0.0141585	0.044503	0.0435293	0.01427	0.023496
88	0.016	0.0138772	0.0462	0.0458794	0.0141031	0.023328
92	0.017	0.0138772	0.048086	0.0451484	0.0141866	0.022993
96	0.017	0.014346	0.045635	0.042885	0.0139362	0.02316
100	0.017	0.0142522	0.045823	0.0426793	0.01427	0.02316
104	0.017	0.0141585	0.046012	0.0438434	0.01427	0.023832
108	0.017	0.014721	0.04752	0.0456032	0.0139362	0.023328
112	0.017	0.0142522	0.0462	0.0447693	0.0143535	0.023664
116	0.017	0.0141585	0.048275	0.044347	0.0139362	0.023832
120	0.017	0.014721	0.04884	0.0438272	0.0141031	0.022825
124	0.017	0.0141585	0.046389	0.0454733	0.0138528	0.02316
128	0.017	0.0138772	0.046766	0.0452079	0.0144369	0.023664
132	0.017	0.0144398	0.046577	0.0452946	0.0151045	0.02316
136	0.017	0.0144398	0.048275	0.0446339	0.0143535	0.022825
140	0.017	0.014721	0.048463	0.0451322	0.0146038	0.023664
144	0.017	0.014721	0.048652	0.0438704	0.0144369	0.023328
148	0.017	0.0148148	0.04752	0.0439517	0.0146873	0.024167
152	0.017	0.0144398	0.046955	0.0453324	0.0149376	0.023496
156	0.017	0.014346	0.048463	0.0448343	0.0141866	0.023496
160	0.017	0.014346	0.04884	0.0456032	0.0141866	0.02316
164	0.017	0.0150023	0.049783	0.0466049	0.0141031	0.024
168	0.017	0.014346	0.04884	0.0451322	0.0141031	0.024335
172	0.017	0.0141585	0.048463	0.0452025	0.01427	0.023496
176	0.017	0.0150023	0.049406	0.0454786	0.0146873	0.02316
180	0.017	0.0145335	0.052046	0.0450185	0.01427	0.024167
184	0.017	0.0150961	0.051103	0.0457115	0.0147707	0.024
188	0.017	0.0150961	0.050537	0.0468973	0.0146873	0.022993
192	0.017	0.0151899	0.050915	0.047363	0.01427	0.024335
196	0.017	0.0145335	0.05148	0.0457385	0.01427	0.02316
200	0.017	0.0149086	0.051857	0.0459119	0.0145204	0.023664
204	0.017	0.0151899	0.051857	0.0464858	0.0146038	0.024
208	0.017	0.0152836	0.0528	0.0458632	0.0146038	0.023328
212	0.017	0.0154712	0.055629	0.047011	0.0145204	0.02316
216	0.017	0.0155649	0.055252	0.0463721	0.0141866	0.023496
220	0.017	0.0158462	0.056195	0.0478125	0.0146038	0.023832
224	0.017	0.0167839	0.059966	0.0465942	0.0145204	0.024167
228	0.017	0.0164088	0.064115	0.0467674	0.0145204	0.023664
232	0.017	0.0178153	0.070526	0.0467619	0.0149376	0.022993
236	0.018	0.020722	0.089195	0.0474171	0.0150211	0.024503
240	0.017	0.0270042	0.118989	0.0476338	0.0147707	0.023328
244	0.017	0.0332865	0.163492	0.0478558	0.0151045	0.024167
248	0.017	0.03985	0.210258	0.0483214	0.0147707	0.024
252	0.018	0.0482888	0.261173	0.0480561	0.0146873	0.022993
256	0.017	0.056165	0.303413	0.048446	0.0144369	0.023496
260	0.018	0.0639475	0.346973	0.0495777	0.015188	0.023496
264	0.017	0.0674168	0.381105	0.0497021	0.0151045	0.024167
268	0.018	0.0706048	0.395437	0.0488899	0.0143535	0.023496
272	0.018	0.0760431	0.415237	0.0491715	0.0150211	0.024503
276	0.018	0.0772621	0.425042	0.05	0.015188	0.024
280	0.019	0.0795124	0.436734	0.0493935	0.0153549	0.024503
284	0.019	0.0806376	0.441637	0.0499513	0.0151045	0.024167
288	0.02	0.0798875	0.446728	0.0503086	0.0148542	0.023664
292	0.021	0.0826067	0.456157	0.0506877	0.0143535	0.024167
296	0.021	0.0819503	0.458043	0.052285	0.015188	0.024167
300	0.022	0.0836381	0.461625	0.0522742	0.0149376	0.023328
304	0.023	0.0834505	0.462757	0.05359	0.015188	0.02316
308	0.023	0.0840131	0.468791	0.0541748	0.0154383	0.024
312	0.023	0.0839194	0.470111	0.0552361	0.015188	0.024
316	0.023	0.0852321	0.467283	0.0541368	0.0151045	0.023328
320	0.023	0.0862635	0.46898	0.0567089	0.0155218	0.024167
324	0.023	0.0858884	0.468791	0.0565248	0.0152714	0.024503
328	0.023	0.0862635	0.465586	0.0564598	0.0153549	0.024671
332	0.024	0.0851383	0.466717	0.0579705	0.0161894	0.025174
336	0.023	0.0862635	0.465397	0.059335	0.0160225	0.025174
340	0.024	0.0884201	0.47162	0.0572287	0.0161894	0.025342
344	0.024	0.0927332	0.476523	0.060012	0.0162728	0.025846
348	0.024	0.0911392	0.483311	0.0591835	0.0166067	0.025846
352	0.024	0.0916081	0.482746	0.0597196	0.0165232	0.025678
356	0.024	0.0918894	0.482746	0.0588586	0.0164397	0.025846
360	0.023	0.0929208	0.4835	0.0595084	0.0166067	0.02551
364	0.024	0.0921707	0.482934	0.0613493	0.0167736	0.025174
368	0.023	0.091233	0.481237	0.0615497	0.016857	0.025846
372	0.025	0.092827	0.479728	0.0625839	0.016857	0.025846
376	0.024	0.092452	0.477843	0.0629197	0.0166067	0.025846
380	0.025	0.0931083	0.478974	0.0635423	0.016857	0.026349
384	0.025	0.0938584	0.47294	0.0648743	0.0164397	0.025342
388	0.026	0.0927332	0.468414	0.0653021	0.0174412	0.025678
392	0.025	0.0923582	0.467283	0.0647769	0.0171908	0.026517
396	0.026	0.0934834	0.46502	0.0664393	0.0169404	0.025174
400	0.026	0.0947023	0.465586	0.0661361	0.0178584	0.026517
404	0.025	0.0945148	0.467283	0.0676034	0.0182757	0.026517
408	0.026	0.0945148	0.465774	0.0682856	0.017775	0.026181
412	0.026	0.0937647	0.460683	0.068042	0.0181088	0.026181
416	0.027	0.0942335	0.456534	0.0688489	0.0175246	0.026349
420	0.027	0.094046	0.45974	0.0701484	0.0180253	0.026685
424	0.026	0.0931083	0.457665	0.0695744	0.0186929	0.027356
428	0.027	0.0949836	0.452763	0.0718161	0.018526	0.02786
432	0.027	0.0948898	0.450123	0.0730399	0.018526	0.027524
436	0.026	0.0946085	0.451443	0.0726338	0.018526	0.026517
440	0.027	0.0957337	0.449745	0.0749188	0.018526	0.026685
444	0.027	0.0946085	0.450688	0.0748808	0.0191936	0.027021
448	0.027	0.0958275	0.451631	0.0735001	0.0191102	0.028195
452	0.027	0.094046	0.445408	0.0767923	0.0196943	0.028363
456	0.026	0.0933896	0.438054	0.0768898	0.019444	0.028531
460	0.027	0.0942335	0.438054	0.0769926	0.0206123	0.028867
464	0.027	0.0925457	0.437488	0.0784221	0.0203619	0.028028
468	0.027	0.0968589	0.437111	0.0767923	0.0207792	0.028363
472	0.027	0.0948898	0.434848	0.0810916	0.0198612	0.029706
476	0.027	0.0951711	0.428248	0.0813136	0.021113	0.028699
480	0.027	0.0917956	0.429757	0.0821583	0.0206123	0.028867
484	0.028	0.0921707	0.418442	0.0829002	0.0211964	0.029706
488	0.027	0.0916081	0.409391	0.0819796	0.021113	0.029034
492	0.027	0.0894515	0.402414	0.0824291	0.0216971	0.030377
496	0.027	0.0902954	0.400339	0.084281	0.0212799	0.029706
500	0.029	0.089639	0.401282	0.0867501	0.0221978	0.030545
504	0.028	0.0878575	0.398077	0.0886452	0.0210295	0.030377
508	0.027	0.0877637	0.394871	0.0889322	0.0224482	0.031048
512	0.028	0.0877637	0.390345	0.0901452	0.0224482	0.031888
516	0.028	0.0887951	0.387139	0.0918508	0.0226985	0.031384
520	0.027	0.088045	0.377522	0.0916179	0.0232827	0.032223
524	0.028	0.0858884	0.363756	0.0949751	0.0231158	0.032727
528	0.027	0.0823254	0.360362	0.0946936	0.0247014	0.034069
532	0.027	0.0797937	0.349802	0.0968594	0.0247014	0.033734
536	0.028	0.0802625	0.348105	0.0991336	0.0250351	0.034909
540	0.026	0.0823254	0.355082	0.0991878	0.0259531	0.034237
544	0.027	0.0836381	0.362625	0.103779	0.0264538	0.036251
548	0.027	0.0861697	0.370922	0.104148	0.0272049	0.038936
552	0.028	0.0870136	0.378088	0.106503	0.0268711	0.038265
556	0.027	0.0887951	0.379408	0.109335	0.0292911	0.040111
560	0.027	0.0884201	0.380162	0.111225	0.030376	0.041622
564	0.026	0.0855134	0.373374	0.114777	0.031127	0.045817
568	0.026	0.0857009	0.361305	0.119813	0.0325457	0.047328
572	0.026	0.0843882	0.361682	0.124469	0.0347154	0.049845
576	0.027	0.0843882	0.359985	0.131243	0.0368851	0.054545
580	0.026	0.0830755	0.350368	0.138927	0.0398893	0.057398
584	0.027	0.0811064	0.326419	0.145744	0.0418087	0.064279
588	0.026	0.0790436	0.313973	0.156991	0.0442288	0.069985
592	0.027	0.0760431	0.302093	0.165903	0.0459812	0.075523
596	0.027	0.0741678	0.28135	0.170354	0.0514055	0.084586
600	0.026	0.0658228	0.255893	0.173625	0.0571636	0.090292
604	0.026	0.0587904	0.221761	0.180642	0.0651749	0.103551
608	0.027	0.051383	0.185178	0.184476	0.0720178	0.115467
612	0.026	0.0444445	0.157647	0.191732	0.0786938	0.124194
616	0.027	0.0385373	0.134452	0.196183	0.0836174	0.14148
620	0.027	0.0352555	0.121818	0.199128	0.0875396	0.152557
624	0.027	0.0337553	0.115029	0.204668	0.09021	0.164473
628	0.026	0.0351617	0.120121	0.208463	0.0923797	0.176724
632	0.026	0.0385373	0.132566	0.216271	0.0946329	0.185787
636	0.026	0.0441631	0.155195	0.223316	0.0971364	0.1972
640	0.024	0.0482888	0.173864	0.229305	0.101476	0.202067
644	0.024	0.0539147	0.198567	0.234503	0.105064	0.217843
648	0.023	0.0582278	0.216858	0.234974	0.107818	0.22657
652	0.022	0.0614159	0.230813	0.239089	0.109237	0.231269
656	0.022	0.0643226	0.24175	0.238732	0.118166	0.233451
660	0.021	0.0665729	0.247407	0.24236	0.122505	0.237311
664	0.021	0.0660103	0.252876	0.244233	0.123423	0.230598
668	0.022	0.0677918	0.25363	0.246648	0.125343	0.224388
672	0.022	0.0678856	0.25627	0.248565	0.124758	0.218682
676	0.023	0.0683544	0.259476	0.249513	0.126511	0.221535
680	0.023	0.0700422	0.262493	0.251137	0.127346	0.227409
684	0.023	0.0706985	0.274939	0.248679	0.128597	0.236807
688	0.024	0.0708861	0.276447	0.250011	0.127679	0.234961
692	0.025	0.0702297	0.272299	0.253828	0.128764	0.228919
696	0.025	0.0702297	0.269093	0.255047	0.126678	0.228584
700	0.025	0.0698547	0.26815	0.254478	0.128681	0.239157
704	0.024	0.0730427	0.27079	0.25594	0.127429	0.245199
708	0.026	0.0729489	0.275882	0.259308	0.127846	0.259464
712	0.026	0.0738865	0.276447	0.254223	0.127012	0.266345
716	0.025	0.076887	0.280784	0.249182	0.126094	0.261982
720	0.026	0.0777309	0.288139	0.251554	0.12334	0.253422
724	0.025	0.0772621	0.286442	0.249231	0.125009	0.256443
728	0.026	0.0777309	0.28795	0.247878	0.123841	0.263828
732	0.026	0.0753868	0.288327	0.248029	0.123507	0.267688
736	0.025	0.074918	0.277579	0.246951	0.119585	0.264499
740	0.027	0.0751992	0.278899	0.243903	0.118416	0.263157
744	0.026	0.0722925	0.273996	0.244125	0.115996	0.26752
748	0.027	0.070511	0.267962	0.246659	0.112575	0.272723
752	0.027	0.07173	0.257024	0.247899	0.112658	0.282121
756	0.028	0.066948	0.247407	0.242316	0.111323	0.280107
760	0.027	0.062166	0.234207	0.24282	0.110071	0.263828
764	0.028	0.057759	0.21799	0.240096	0.111406	0.246374
768	0.026	0.0523207	0.199133	0.243232	0.114327	0.243856
772	0.026	0.0466948	0.178578	0.2419	0.111991	0.242178
776	0.027	0.0427567	0.160475	0.24524	0.109487	0.242681
780	0.027	0.0401313	0.147841	0.247098	0.110489	0.242346
784	0.026	0.0368495	0.133132	0.250054	0.111323	0.241339
788	0.026	0.0331927	0.124458	0.252534	0.110238	0.248388
792	0.027	0.0330052	0.118801	0.251933	0.111156	0.254429
796	0.026	0.0344116	0.126532	0.252745	0.112157	0.25594
800	0.025	0.0363807	0.130115	0.254137	0.112324	0.24587
804	0.024	0.0384435	0.140675	0.254662	0.114744	0.248891
808	0.023	0.0433193	0.163115	0.253807	0.115078	0.247716
812	0.023	0.0512893	0.193287	0.253038	0.114578	0.248555
816	0.022	0.057759	0.213276	0.260775	0.115162	0.255772
820	0.022	0.0624473	0.23911	0.25947	0.115412	0.253758
824	0.022	0.0684482	0.262116	0.258983	0.114411	0.251073
828	0.021	0.072105	0.287384	0.265053	0.114995	0.250402
832	0.021	0.078481	0.303602	0.261674	0.114911	0.257283
836	0.022	0.0826067	0.332265	0.259947	0.11391	0.262989
840	0.022	0.0856071	0.342259	0.259882	0.115162	0.26601
844	0.023	0.0866385	0.347351	0.258518	0.118249	0.267184
848	0.023	0.0887951	0.355271	0.258783	0.117999	0.26215
852	0.024	0.091233	0.365454	0.258674	0.118416	0.260471
856	0.026	0.0911392	0.372619	0.252843	0.12092	0.258122
860	0.026	0.094046	0.374694	0.255198	0.118166	0.256276
864	0.027	0.0945148	0.379219	0.252134	0.117832	0.256779
868	0.027	0.0951711	0.383556	0.251798	0.117415	0.262653
872	0.028	0.0983591	0.392797	0.250531	0.11875	0.263492
876	0.029	0.100422	0.408448	0.255881	0.117415	0.266177
880	0.028	0.102579	0.413917	0.255485	0.11875	0.265171
884	0.028	0.102485	0.417122	0.255913	0.11633	0.262485
888	0.03	0.106892	0.429568	0.252956	0.117749	0.258793
892	0.03	0.106329	0.433151	0.252669	0.118249	0.261478
896	0.03	0.102766	0.427682	0.253974	0.120836	0.268359
900	0.031	0.105579	0.4307	0.252675	0.121337	0.26987
904	0.03	0.106517	0.436922	0.253763	0.122339	0.269366
908	0.031	0.106798	0.428814	0.254159	0.118249	0.262989
912	0.031	0.107736	0.438808	0.250254	0.120336	0.262821
916	0.033	0.110548	0.442203	0.250634	0.120753	0.259296
920	0.031	0.112143	0.450311	0.2528	0.12117	0.26131
924	0.033	0.112518	0.451065	0.248403	0.120753	0.265171
928	0.032	0.110361	0.445597	0.245782	0.122172	0.264499
932	0.032	0.111768	0.452197	0.245246	0.121921	0.267856
936	0.033	0.113174	0.456157	0.24615	0.120002	0.270541
940	0.033	0.112518	0.458231	0.241937	0.12117	0.26601
944	0.033	0.11308	0.457854	0.240291	0.118917	0.270541
948	0.033	0.114112	0.464077	0.241677	0.119084	0.270038
952	0.033	0.115331	0.472563	0.23694	0.117665	0.268695
956	0.033	0.116362	0.469734	0.23414	0.118249	0.261982
960	0.034	0.116362	0.480671	0.23127	0.117415	0.2598
964	0.034	0.11655	0.485574	0.233669	0.115245	0.254094
968	0.035	0.117206	0.495003	0.231519	0.113326	0.25829
972	0.033	0.116081	0.498586	0.232066	0.112575	0.253758
976	0.034	0.115424	0.49802	0.22794	0.110155	0.252415
980	0.035	0.114205	0.494814	0.226126	0.104897	0.246374
984	0.035	0.112143	0.490289	0.225666	0.105315	0.237143
988	0.035	0.111861	0.496323	0.233745	0.105648	0.233954
992	0.036	0.113362	0.503677	0.233203	0.105148	0.234961
996	0.035	0.117018	0.511974	0.241071	0.103228	0.230598
1000	0.035	0.117393	0.520837	0.238418	0.101309	0.227745
1004	0.034	0.116362	0.525174	0.240578	0.100975	0.221535
1008	0.035	0.117768	0.532906	0.240567	0.104564	0.21415
1012	0.034	0.115049	0.530454	0.242354	0.106232	0.215829
1016	0.036	0.116362	0.530832	0.243199	0.109904	0.219353
1020	0.035	0.1173	0.517066	0.246296	0.109988	0.228584
1024	0.034	0.115706	0.522534	0.247953	0.109571	0.229926
1028	0.034	0.115049	0.534226	0.246253	0.110405	0.229423
1032	0.035	0.114112	0.530643	0.247276	0.111573	0.231101
1036	0.035	0.114768	0.530454	0.24941	0.113493	0.232276
1040	0.035	0.114768	0.519706	0.253872	0.115996	0.235129
1044	0.035	0.113549	0.516123	0.252843	0.113493	0.235968
1048	0.035	0.113924	0.510843	0.256325	0.115329	0.232947
1052	0.035	0.112236	0.519329	0.256454	0.115412	0.234626
1056	0.035	0.11083	0.518386	0.259541	0.118833	0.236472
1060	0.035	0.112611	0.519517	0.260954	0.119668	0.238486
1064	0.036	0.11233	0.514614	0.263504	0.120002	0.230933
1068	0.036	0.110924	0.51914	0.261826	0.123006	0.238653
1072	0.035	0.108673	0.514049	0.261019	0.126344	0.239996
1076	0.036	0.108298	0.513294	0.264165	0.126845	0.23966
1080	0.037	0.107642	0.505186	0.26057	0.125676	0.242849
1084	0.036	0.106985	0.509334	0.272466	0.126511	0.240164
1088	0.037	0.105391	0.506506	0.270208	0.125843	0.239157
1092	0.035	0.104454	0.50726	0.271859	0.123507	0.243017
1096	0.036	0.105204	0.515557	0.27246	0.12359	0.239493
1100	0.036	0.104548	0.515369	0.275466	0.126344	0.24973
1104	0.035	0.10436	0.5099	0.27735	0.124758	0.2598
1108	0.036	0.104266	0.522534	0.278487	0.12601	0.258457
1112	0.035	0.106517	0.518574	0.281205	0.126344	0.262989
1116	0.035	0.106048	0.52838	0.280144	0.129098	0.26131
1120	0.037	0.105673	0.527626	0.282083	0.13085	0.262485
1124	0.037	0.106329	0.528757	0.281828	0.130099	0.259632
1128	0.035	0.105391	0.543089	0.283209	0.130099	0.249898
1132	0.036	0.106517	0.540072	0.282212	0.128514	0.245702
1136	0.035	0.105673	0.53762	0.278178	0.130099	0.247548
1140	0.036	0.106329	0.532152	0.279992	0.132102	0.247716
1144	0.037	0.106423	0.54818	0.279456	0.135273	0.247381
1148	0.037	0.106142	0.545352	0.282174	0.134021	0.250402
1152	0.037	0.105298	0.547992	0.281682	0.135524	0.253422
1156	0.037	0.107173	0.55082	0.279792	0.134773	0.2598
1160	0.037	0.106704	0.553272	0.28466	0.135106	0.264835
1164	0.037	0.107173	0.563643	0.287205	0.131852	0.26752
1168	0.037	0.107454	0.558552	0.287887	0.134021	0.262989
1172	0.037	0.105204	0.561003	0.290416	0.131685	0.252583
1176	0.038	0.110267	0.577786	0.290134	0.132019	0.243353
1180	0.038	0.109048	0.577409	0.289977	0.131268	0.241507
1184	0.037	0.108111	0.57458	0.290849	0.130433	0.241003
1188	0.038	0.108954	0.588158	0.28858	0.132686	0.240332
1192	0.036	0.109236	0.590986	0.288531	0.133771	0.240164
1196	0.038	0.109611	0.594381	0.291705	0.134689	0.2405
1200	0.04	0.109986	0.594758	0.292966	0.134272	0.236472
1204	0.038	0.110455	0.605318	0.291076	0.134355	0.233954
1208	0.04	0.109048	0.602489	0.291591	0.132269	0.234458
1212	0.04	0.108486	0.602678	0.288851	0.130517	0.232947
1216	0.039	0.109705	0.602301	0.288997	0.131935	0.234793
1220	0.039	0.109986	0.615501	0.292999	0.132686	0.239828
1224	0.041	0.111486	0.613238	0.295977	0.134272	0.237143
1228	0.041	0.113174	0.630398	0.297309	0.134939	0.241507
1232	0.042	0.114862	0.650575	0.293351	0.132519	0.240332
1236	0.04	0.118143	0.66981	0.29275	0.133354	0.243856
1240	0.041	0.119269	0.673581	0.295495	0.13544	0.246374
1244	0.041	0.116925	0.675655	0.294022	0.13544	0.245534
1248	0.041	0.117675	0.674335	0.292912	0.135106	0.242178
1252	0.041	0.118612	0.677918	0.292132	0.134439	0.239828
1256	0.042	0.116362	0.67641	0.29491	0.133855	0.241507
1260	0.043	0.116362	0.674712	0.294038	0.135023	0.238989
1264	0.043	0.109517	0.660192	0.297368	0.134522	0.246206
1268	0.044	0.10211	0.606072	0.298695	0.134021	0.250905
1272	0.044	0.099203	0.57854	0.300753	0.13277	0.246038
1276	0.045	0.0957337	0.559117	0.299572	0.132603	0.238821
1280	0.044	0.0977965	0.567603	0.300666	0.131685	0.234961
1284	0.044	0.101641	0.590798	0.30039	0.132353	0.235968
1288	0.045	0.103329	0.605129	0.300644	0.133688	0.243856
1292	0.044	0.105204	0.619649	0.300855	0.133938	0.247716
1296	0.045	0.110642	0.647747	0.301673	0.133521	0.251912
1300	0.044	0.112424	0.66849	0.295619	0.134021	0.254597
1304	0.042	0.115706	0.702998	0.302014	0.130934	0.250569
1308	0.042	0.116174	0.70413	0.299529	0.129933	0.244528
1312	0.042	0.115987	0.705827	0.299903	0.127846	0.238318
1316	0.043	0.11655	0.703375	0.305371	0.127346	0.238653
1320	0.043	0.119831	0.722044	0.304094	0.129098	0.244024
1324	0.045	0.1203	0.734301	0.307413	0.131435	0.239996
1328	0.045	0.121425	0.739959	0.310602	0.133604	0.233954
1332	0.045	0.120956	0.750519	0.308339	0.133521	0.230933
1336	0.045	0.1188	0.748633	0.312362	0.133771	0.231101
1340	0.047	0.120206	0.747879	0.315113	0.134021	0.228416
1344	0.046	0.120956	0.739959	0.30803	0.131101	0.224388
1348	0.047	0.12105	0.744673	0.312589	0.132603	0.224724
1352	0.047	0.120675	0.748633	0.309963	0.133771	0.227409
1356	0.047	0.121144	0.747879	0.310245	0.131685	0.226234
1360	0.048	0.12452	0.749387	0.312941	0.132102	0.227409
1364	0.049	0.121425	0.753724	0.310667	0.134439	0.227073
1368	0.05	0.12255	0.741844	0.313948	0.132353	0.229423
1372	0.05	0.123582	0.75033	0.315486	0.132519	0.231101
1376	0.049	0.124895	0.754479	0.313055	0.132186	0.225731
1380	0.049	0.125363	0.755799	0.315957	0.133855	0.230933
1384	0.051	0.123019	0.763153	0.314452	0.132019	0.229591
1388	0.05	0.123863	0.761267	0.31965	0.132019	0.227073
1392	0.049	0.125738	0.77013	0.318302	0.1306	0.22422
1396	0.05	0.126864	0.774656	0.317852	0.131268	0.222038
1400	0.05	0.12677	0.767113	0.320186	0.131268	0.225395
1404	0.051	0.127895	0.780124	0.318118	0.132519	0.222542
1408	0.052	0.129677	0.78201	0.320446	0.132937	0.223717
1412	0.05	0.128926	0.771073	0.324426	0.13519	0.231269
1416	0.051	0.129114	0.768622	0.325693	0.134522	0.238821
1420	0.051	0.126582	0.76617	0.321491	0.137026	0.237646
1424	0.051	0.128458	0.773902	0.320809	0.137193	0.22657
1428	0.051	0.128926	0.765227	0.319737	0.137276	0.223884
1432	0.052	0.127895	0.766359	0.3248	0.14003	0.23043
1436	0.05	0.127895	0.763719	0.328861	0.138444	0.232276
1440	0.052	0.127708	0.758439	0.325022	0.136024	0.230262
1444	0.051	0.128551	0.763719	0.331092	0.134689	0.225059
1448	0.052	0.128551	0.754667	0.328855	0.134522	0.219857
1452	0.053	0.131646	0.756176	0.330729	0.136024	0.215325
1456	0.053	0.131646	0.764473	0.333718	0.139446	0.212976
1460	0.052	0.13052	0.76617	0.335873	0.136775	0.211129
1464	0.053	0.133146	0.769187	0.334747	0.139029	0.211297
1468	0.052	0.132021	0.762964	0.336425	0.138611	0.219857
1472	0.054	0.134365	0.768244	0.340936	0.137193	0.225059
1476	0.053	0.130895	0.753913	0.343356	0.137693	0.231269
1480	0.053	0.132396	0.745239	0.342766	0.140614	0.228248
1484	0.053	0.133802	0.746559	0.336929	0.139696	0.225227
1488	0.054	0.13549	0.748633	0.337757	0.138862	0.225227
1492	0.054	0.135678	0.765604	0.337346	0.140364	0.226066
1496	0.055	0.136052	0.755421	0.335537	0.140447	0.235297
1500	0.056	0.133427	0.740713	0.335288	0.140698	0.2405
1504	0.054	0.13549	0.75033	0.335223	0.13761	0.247381
1508	0.055	0.141772	0.758816	0.333155	0.136775	0.243185
1512	0.053	0.143835	0.762399	0.331059	0.132519	0.239325
1516	0.055	0.143741	0.776542	0.337855	0.131017	0.229423
1520	0.055	0.14346	0.768433	0.332018	0.132102	0.223381
1524	0.056	0.149086	0.76353	0.335916	0.13085	0.222878
1528	0.056	0.148617	0.762776	0.342761	0.131602	0.221031
1532	0.056	0.153024	0.776353	0.345944	0.132019	0.218178
1536	0.058	0.156118	0.775222	0.343297	0.132937	0.21801
1540	0.058	0.159119	0.781822	0.350531	0.132519	0.217171
1544	0.057	0.158462	0.79125	0.35646	0.136275	0.219857
1548	0.059	0.161088	0.785027	0.358875	0.138277	0.225898
1552	0.059	0.163057	0.785027	0.360851	0.139863	0.234626
1556	0.059	0.163432	0.777862	0.365616	0.141115	0.229591
1560	0.063	0.168026	0.781822	0.372959	0.138194	0.223381
1564	0.063	0.171871	0.790307	0.380713	0.141782	0.213311
1568	0.063	0.169902	0.790307	0.379993	0.145621	0.202067
1572	0.063	0.169995	0.78729	0.38016	0.146956	0.200388
1576	0.064	0.173652	0.77145	0.384692	0.147874	0.20106
1580	0.064	0.17459	0.783707	0.383739	0.150211	0.202402
1584	0.066	0.176465	0.785027	0.382093	0.150878	0.200724
1588	0.067	0.179841	0.792193	0.386685	0.153048	0.208612
1592	0.068	0.185091	0.786724	0.397807	0.154133	0.212304
1596	0.068	0.183779	0.803885	0.402031	0.153215	0.210794
1600	0.067	0.185841	0.798605	0.399356	0.156136	0.209283
1604	0.069	0.188561	0.791439	0.407028	0.155301	0.209283
1608	0.071	0.189405	0.804073	0.416997	0.156386	0.210458
1612	0.071	0.193249	0.808599	0.42154	0.157805	0.212136
1616	0.072	0.192499	0.800867	0.421735	0.160225	0.210794
1620	0.076	0.192218	0.790496	0.425114	0.156386	0.209787
1624	0.076	0.193249	0.787856	0.426245	0.157388	0.200221
1628	0.078	0.194655	0.802376	0.432407	0.158556	0.204248
1632	0.077	0.194093	0.776542	0.440064	0.162562	0.199549
1636	0.079	0.193811	0.781067	0.441613	0.164314	0.203745
1640	0.08	0.195968	0.774656	0.437616	0.164481	0.207269
1644	0.081	0.20225	0.786724	0.443259	0.163563	0.201395
1648	0.081	0.199625	0.780502	0.438905	0.164648	0.200556
1652	0.082	0.195968	0.780502	0.44315	0.164147	0.199885
1656	0.082	0.198125	0.770319	0.443892	0.168654	0.199885
1660	0.083	0.200187	0.776542	0.449783	0.166567	0.198542
1664	0.082	0.206188	0.788422	0.448609	0.163313	0.191158
1668	0.084	0.206376	0.803885	0.444347	0.162728	0.180752
1672	0.085	0.20722	0.793702	0.442311	0.162228	0.17555
1676	0.085	0.20647	0.788422	0.446773	0.162144	0.174039
1680	0.085	0.206657	0.802565	0.442425	0.165983	0.175382
1684	0.084	0.209283	0.799359	0.444049	0.169571	0.17471
1688	0.085	0.208064	0.805016	0.448446	0.166818	0.175717
1692	0.087	0.209189	0.790873	0.442533	0.160809	0.172025
1696	0.087	0.211064	0.795022	0.448619	0.159057	0.173871
1700	0.089	0.213315	0.800679	0.453937	0.161143	0.172025
1704	0.089	0.212189	0.802753	0.466244	0.165149	0.173536
1708	0.089	0.213408	0.806902	0.471924	0.167986	0.180417
1712	0.087	0.216221	0.812559	0.470966	0.17074	0.178403
1716	0.088	0.213221	0.809165	0.47174	0.176164	0.174207
1720	0.087	0.209939	0.805016	0.481628	0.178501	0.16934
1724	0.088	0.209564	0.784462	0.489804	0.177165	0.169843
1728	0.088	0.20647	0.770507	0.491883	0.172075	0.171354
1732	0.088	0.206001	0.761644	0.489246	0.178584	0.170683
1736	0.089	0.207783	0.759193	0.502702	0.17825	0.171186
1740	0.089	0.207314	0.759193	0.509449	0.174578	0.171857
1744	0.087	0.209939	0.761079	0.515443	0.176331	0.17555
1748	0.09	0.211439	0.767113	0.51704	0.182423	0.175885
1752	0.089	0.211908	0.769564	0.518085	0.18259	0.175382
1756	0.09	0.215284	0.76089	0.527946	0.182172	0.17169
1760	0.089	0.214252	0.76089	0.534801	0.184759	0.173703
1764	0.089	0.211908	0.759381	0.540844	0.187346	0.17941
1768	0.09	0.211533	0.755421	0.537611	0.184509	0.187633
1772	0.089	0.214159	0.76089	0.534503	0.185177	0.195521
1776	0.091	0.219222	0.777862	0.538537	0.192353	0.200221
1780	0.09	0.223441	0.783142	0.540562	0.199864	0.196696
1784	0.09	0.227004	0.78861	0.545138	0.19953	0.187969
1788	0.092	0.227379	0.795776	0.548089	0.195858	0.189312
1792	0.092	0.225691	0.802565	0.545728	0.193188	0.183438
1796	0.09	0.226723	0.798793	0.549112	0.190351	0.177564
1800	0.093	0.226067	0.789553	0.53825	0.195608	0.177228
1804	0.09	0.229067	0.799736	0.529944	0.200865	0.178067
1808	0.092	0.229442	0.806147	0.529262	0.200782	0.178738
1812	0.095	0.231599	0.80445	0.531379	0.200782	0.180752
1816	0.097	0.233661	0.793136	0.513396	0.198779	0.181591
1820	0.098	0.229723	0.784273	0.503769	0.200031	0.177731
1824	0.099	0.229911	0.789176	0.497942	0.199864	0.178906
1828	0.101	0.225317	0.775976	0.498127	0.200865	0.175885
1832	0.1	0.223254	0.759004	0.481855	0.198612	0.176892
1836	0.099	0.221097	0.744484	0.463017	0.196776	0.178403
1840	0.103	0.220441	0.733547	0.436506	0.192437	0.175717
1844	0.102	0.21594	0.722421	0.406427	0.19252	0.178235
1848	0.103	0.217722	0.740901	0.356752	0.192687	0.195521
1852	0.105	0.218378	0.727324	0.306162	0.190768	0.232444
1856	0.104	0.220628	0.731473	0.249253	0.183341	0.263157
1860	0.104	0.220253	0.734678	0.204955	0.17074	0.282121
1864	0.105	0.221847	0.74769	0.157987	0.15647	0.312163
1868	0.102	0.229255	0.75165	0.125471	0.139947	0.336666
1872	0.102	0.230005	0.77277	0.100899	0.114578	0.336834
1876	0.102	0.235912	0.788045	0.0811187	0.088541	0.303603
1880	0.102	0.244538	0.788045	0.0590806	0.0650914	0.222206
1884	0.106	0.244163	0.800302	0.0453974	0.047233	0.145676
1888	0.106	0.242007	0.79125	0.037925	0.0348823	0.098348
1892	0.107	0.239287	0.776919	0.0364305	0.0251186	0.064279
1896	0.106	0.23985	0.755233	0.0325266	0.0193605	0.046992
1900	0.104	0.240881	0.769753	0.0343513	0.0172743	0.034573
1904	0.109	0.246132	0.763342	0.0326565	0.0161894	0.031552
1908	0.11	0.249039	0.77541	0.0325915	0.0156052	0.028028
1912	0.113	0.25429	0.786347	0.0314273	0.0152714	0.028028
1916	0.114	0.254665	0.788799	0.0315085	0.0155218	0.028531
1920	0.115	0.253915	0.78729	0.0301549	0.0148542	0.027188
1924	0.118	0.256728	0.786159	0.0302686	0.0148542	0.025846
1928	0.118	0.260291	0.785782	0.0303931	0.015188	0.026853
1932	0.121	0.268823	0.792759	0.0293535	0.0148542	0.026349
1936	0.121	0.277168	0.795399	0.0295917	0.0145204	0.026181
1940	0.123	0.28617	0.827645	0.0296351	0.0147707	0.025678
1944	0.129	0.289733	0.844239	0.0288986	0.0144369	0.02551
1948	0.131	0.293765	0.852913	0.0295647	0.0140197	0.024839
1952	0.132	0.300703	0.862531	0.0278103	0.0141866	0.025678
1956	0.131	0.308204	0.881011	0.0285683	0.0139362	0.025678
1960	0.131	0.315143	0.889685	0.0281135	0.0139362	0.024503
1964	0.133	0.316549	0.902697	0.0279889	0.0141031	0.024671
1968	0.141	0.314768	0.887988	0.0288444	0.0138528	0.024335
1972	0.142	0.315706	0.882896	0.0278698	0.0139362	0.025174
1976	0.147	0.319925	0.868942	0.0290665	0.0137693	0.025007
1980	0.148	0.329958	0.901188	0.0279619	0.0141866	0.024839
1984	0.149	0.340647	0.921742	0.0279294	0.0137693	0.025678
1988	0.156	0.348617	0.939091	0.0272147	0.0140197	0.024839
1992	0.158	0.351055	0.937017	0.0276208	0.0134355	0.024335
1996	0.16	0.34993	0.923628	0.0266515	0.0137693	0.025342
2000	0.16	0.347773	0.911748	0.0270035	0.0136859	0.023832
2004	0.163	0.353024	0.923062	0.0261263	0.0131017	0.024671
2008	0.162	0.359306	0.9208	0.0268031	0.0131852	0.024503
2012	0.171	0.362494	0.927588	0.0260234	0.0133521	0.024503
2016	0.174	0.369058	0.933057	0.0266082	0.0128514	0.024167
2020	0.178	0.36887	0.930417	0.0263483	0.0136024	0.023496
2024	0.181	0.370464	0.911559	0.0259747	0.0131852	0.024
2028	0.187	0.381528	0.913257	0.0258664	0.0131852	0.024
2032	0.186	0.397656	0.934	0.0265432	0.0132686	0.024671
2036	0.187	0.400938	0.947011	0.0254656	0.0132686	0.023832
2040	0.189	0.399719	0.942297	0.0258068	0.0134355	0.024167
2044	0.19	0.408345	0.930228	0.0259205	0.0133521	0.024335
2048	0.192	0.41744	0.934188	0.0253466	0.0128514	0.023664
2052	0.198	0.434505	0.943617	0.0260071	0.0133521	0.023328
2056	0.199	0.428598	0.952857	0.0251192	0.0131852	0.023664
2060	0.204	0.421097	0.930982	0.025731	0.013519	0.023832
2064	0.21	0.426723	0.910994	0.0254656	0.013519	0.023496
2068	0.22	0.444257	0.92212	0.0257148	0.0129348	0.023664
2072	0.219	0.447164	0.926457	0.0259151	0.0133521	0.023832
2076	0.22	0.451946	0.914954	0.025444	0.0129348	0.023328
2080	0.228	0.451196	0.917028	0.0248646	0.0127679	0.023664
2084	0.233	0.483357	0.938903	0.025731	0.0131017	0.024
2088	0.251	0.502391	0.971903	0.0251192	0.0131852	0.023328
2092	0.246	0.506517	0.986234	0.0264025	0.0128514	0.023496
2096	0.25	0.515143	1	0.0255306	0.0129348	0.023496
2100	0.248	0.517956	0.9934	0.0245344	0.0129348	0.022657
2104	0.263	0.514487	0.973977	0.0250487	0.0124341	0.02316
2108	0.268	0.515799	0.953423	0.0251082	0.0129348	0.023664
2112	0.271	0.504548	0.9274	0.0251029	0.0127679	0.02316
2116	0.28	0.502297	0.916651	0.0248105	0.0127679	0.023664
2120	0.295	0.513643	0.911748	0.0246426	0.0129348	0.023664
2124	0.3	0.52255	0.916274	0.0246264	0.0125176	0.022657
2128	0.31	0.531739	0.930605	0.0245722	0.0128514	0.023832
2132	0.314	0.550023	0.938903	0.0246751	0.0132686	0.023664
2136	0.32	0.541116	0.947011	0.024908	0.0131017	0.022993
2140	0.324	0.530239	0.91684	0.0247888	0.0128514	0.022993
2144	0.322	0.52677	0.874222	0.0249133	0.0131852	0.02316
2148	0.327	0.530895	0.867434	0.0252112	0.0128514	0.022657
2152	0.32	0.543647	0.859702	0.0242635	0.0128514	0.022993
2156	0.331	0.549648	0.884405	0.0251082	0.0125176	0.021986
2160	0.342	0.565495	0.880256	0.0254386	0.0129348	0.02316
2164	0.339	0.587811	0.898548	0.0246534	0.0123507	0.022153
2168	0.344	0.60722	0.932868	0.0251137	0.0123507	0.022321
2172	0.351	0.622316	0.950594	0.025758	0.0127679	0.023496
2176	0.352	0.622035	0.94852	0.0251732	0.0129348	0.022489
2180	0.345	0.616128	0.912502	0.0245993	0.0128514	0.022489
2184	0.353	0.627192	0.905525	0.0243285	0.0128514	0.022489
2188	0.367	0.63338	0.913822	0.0251949	0.0126845	0.022153
2192	0.376	0.634412	0.918914	0.0244152	0.0127679	0.022321
2196	0.381	0.638725	0.898171	0.0242528	0.0124341	0.022321
2200	0.388	0.655227	0.896285	0.0245506	0.0127679	0.021818
2204	0.401	0.663572	0.909297	0.0241823	0.012601	0.021986
2208	0.411	0.672386	0.906468	0.024177	0.0125176	0.022153
2212	0.414	0.680544	0.904394	0.0235543	0.012601	0.022489
2216	0.41	0.688608	0.903262	0.0232023	0.0125176	0.022489
2220	0.416	0.700234	0.914954	0.0239387	0.0128514	0.022657
2224	0.425	0.719362	0.92212	0.0234893	0.0124341	0.022153
2228	0.431	0.728551	0.918348	0.0230886	0.0124341	0.022489
2232	0.433	0.736709	0.910428	0.0221735	0.0124341	0.022153
2236	0.438	0.759212	0.905337	0.0218324	0.0120169	0.021986
2240	0.458	0.787342	0.928531	0.0215454	0.0120169	0.021986
2244	0.464	0.81444	0.956817	0.0207602	0.0121838	0.021818
2248	0.478	0.829536	0.971148	0.020652	0.01185	0.021986
2252	0.489	0.827379	0.96964	0.0193199	0.0116831	0.021482
2256	0.511	0.823254	0.941543	0.0195202	0.0114327	0.02165
2260	0.534	0.821941	0.924571	0.0193632	0.0115162	0.022657
2264	0.538	0.828692	0.922308	0.0184535	0.0110989	0.021986
2268	0.551	0.836662	0.920045	0.0181179	0.010932	0.020979
2272	0.557	0.839194	0.913068	0.0181666	0.0105982	0.021818
2276	0.592	0.85429	0.899302	0.0181232	0.0105148	0.021314
2280	0.615	0.867135	0.899491	0.0175384	0.0105148	0.020979
2284	0.627	0.877918	0.895154	0.0172622	0.0103479	0.021482
2288	0.62	0.897796	0.909108	0.0168616	0.0102644	0.020979
2292	0.63	0.9233	0.924005	0.0170078	0.0100141	0.020811
2296	0.634	0.941866	0.93928	0.0162226	0.0102644	0.020979
2300	0.648	0.959306	0.92608	0.0165367	0.0100975	0.020811
2304	0.663	0.981341	0.936451	0.0163038	0.0100975	0.020475
2308	0.679	0.993436	0.940977	0.0163201	0.00993061	0.019972
2312	0.682	1	0.927965	0.0164555	0.00976371	0.020307
2316	0.711	0.985748	0.911937	0.0159249	0.00976371	0.020811
2320	0.737	0.972433	0.900811	0.0161739	0.00993061	0.019804
2324	0.755	0.986029	0.896474	0.016201	0.00976371	0.02014
2328	0.784	0.996249	0.888742	0.016201	0.00984716	0.019972
2332	0.821	0.999344	0.880634	0.0159789	0.00976371	0.02014
2336	0.833	0.976465	0.869885	0.0159032	0.00959681	0.020307
2340	0.854	0.951242	0.844993	0.0159465	0.00968026	0.019972
2344	0.875	0.947304	0.81501	0.0159357	0.00942991	0.019468
2348	0.875	0.95715	0.823685	0.0157028	0.00951336	0.0193
2352	0.887	0.954055	0.808976	0.015757	0.00934646	0.019468
2356	0.903	0.951055	0.805959	0.0159899	0.00968026	0.0193
2360	0.901	0.951617	0.800302	0.0159844	0.00976371	0.019636
2364	0.915	0.971871	0.800867	0.0158437	0.00984716	0.019636
2368	0.934	0.971308	0.801433	0.015822	0.00968026	0.019804
2372	0.914	0.978434	0.798039	0.0161414	0.00976371	0.02014
2376	0.887	0.971589	0.805582	0.0160386	0.00959681	0.019636
2380	0.916	0.945992	0.783142	0.0153671	0.00959681	0.02014
2384	0.916	0.90361	0.717141	0.0156	0.00959681	0.019636
2388	0.928	0.874168	0.694324	0.0159411	0.00968026	0.019804
2392	0.921	0.871355	0.684518	0.0153617	0.00968026	0.019804
2396	0.936	0.867792	0.68829	0.0157407	0.00984716	0.02014
2400	0.951	0.878387	0.69093	0.0160439	0.00968026	0.019804
2404	0.947	0.890764	0.687347	0.0158544	0.00959681	0.019636
2408	0.962	0.887201	0.68037	0.0154213	0.00959681	0.019972
2412	0.973	0.857947	0.669621	0.0152589	0.00959681	0.019636
2416	0.972	0.859447	0.649632	0.0154213	0.00942991	0.019133
2420	0.951	0.885232	0.672638	0.0154538	0.00959681	0.019468
2424	0.926	0.915987	0.686215	0.0158003	0.00959681	0.02014
2428	0.912	0.916362	0.687535	0.0153401	0.00968026	0.0193
2432	0.91	0.900984	0.664152	0.015692	0.00951336	0.019636
2436	0.931	0.884294	0.652649	0.0149556	0.00959681	0.019804
2440	0.946	0.878669	0.642844	0.0158057	0.00959681	0.02014
2444	0.93	0.874918	0.654724	0.015183	0.00951336	0.019804
2448	0.899	0.867604	0.641335	0.0154104	0.00959681	0.020307
2452	0.9	0.825598	0.620026	0.0162443	0.00926301	0.019133
2456	0.917	0.74271	0.572506	0.0155241	0.00942991	0.019972
2460	0.97	0.643226	0.5099	0.0157028	0.00926301	0.019636
2464	0.988	0.528176	0.422402	0.0152209	0.00951336	0.02014
2468	0.994	0.384623	0.325665	0.0159465	0.00959681	0.019636
2472	0.996	0.232255	0.222893	0.0157462	0.00942991	0.019468
2476	0.984	0.115612	0.130681	0.0155945	0.00959681	0.019636
2480	1	0.0688233	0.083538	0.0156487	0.00942991	0.018965
2484	0.994	0.0512893	0.06468	0.0155025	0.00968026	0.0193
2488	0.955	0.0456634	0.056949	0.0154213	0.00951336	0.0193
2492	0.876	0.0415377	0.052989	0.0153184	0.00959681	0.019972
2496	0.764	0.03985	0.05148	0.0155458	0.00984716	0.019804
2500	0.638	0.0375059	0.04884	0.0158815	0.00951336	0.019133
2504	0.463	0.0361932	0.047709	0.0153726	0.00934646	0.019636
2508	0.289	0.0349742	0.047897	0.0156378	0.00942991	0.019804
2512	0.156	0.033849	0.046955	0.0154266	0.00934646	0.019468
2516	0.081	0.0335678	0.047709	0.0158815	0.00951336	0.019804
2520	0.058	0.0330989	0.044126	0.0159411	0.00976371	0.019972
2524	0.051	0.0320675	0.045446	0.0158057	0.00959681	0.02014
2528	0.045	0.0308486	0.043937	0.0153942	0.00926301	0.0193
2532	0.043	0.0315987	0.04224	0.0151452	0.00959681	0.019636
2536	0.042	0.0309423	0.042429	0.0155188	0.00934646	0.019972
2540	0.041	0.0307548	0.041297	0.0152264	0.00951336	0.0193
2544	0.04	0.0292546	0.041297	0.0151884	0.00934646	0.019636
2548	0.038	0.028692	0.04092	0.0157624	0.00934646	0.019804
2552	0.037	0.0284107	0.040543	0.0155403	0.00951336	0.019804
2556	0.037	0.0273793	0.039977	0.0154971	0.00934646	0.019468
2560	0.036	0.0265354	0.039223	0.0151559	0.00959681	0.019636
2564	0.035	0.0265354	0.038846	0.015026	0.00934646	0.019468
2568	0.035	0.025879	0.037715	0.014961	0.00942991	0.019468
2572	0.034	0.0247539	0.03696	0.0152155	0.00942991	0.019468
2576	0.033	0.0240975	0.036583	0.0150964	0.00951336	0.0193
2580	0.033	0.0232536	0.035452	0.0150855	0.00959681	0.019468
2584	0.033	0.0219409	0.034509	0.0155079	0.00942991	0.0193
2588	0.032	0.0214721	0.033943	0.0154754	0.00917956	0.019133
2592	0.032	0.0198781	0.032434	0.0156378	0.00926301	0.018965
2596	0.03	0.0186592	0.032246	0.0152155	0.00959681	0.019468
2600	0.03	0.0180966	0.032434	0.0152101	0.00934646	0.0193
2604	0.028	0.0170652	0.030926	0.0155458	0.00926301	0.019636
2608	0.028	0.0162213	0.030737	0.0153996	0.00942991	0.019636
2612	0.027	0.0162213	0.030172	0.0155675	0.00976371	0.019636
2616	0.026	0.0157525	0.029794	0.0152101	0.00959681	0.0193
2620	0.025	0.0151899	0.029417	0.0151992	0.00942991	0.019636
2624	0.023	0.0153774	0.028286	0.0151127	0.00942991	0.019636
2628	0.022	0.0150961	0.02904	0.0153401	0.00951336	0.019636
2632	0.023	0.0144398	0.028663	0.0154808	0.00951336	0.019133
2636	0.021	0.0149086	0.029794	0.0150422	0.00959681	0.019468
2640	0.021	0.014721	0.028474	0.0152317	0.00942991	0.019468
2644	0.02	0.0150023	0.029606	0.0149935	0.00942991	0.019468
2648	0.02	0.0149086	0.029794	0.0148365	0.00926301	0.0193
2652	0.02	0.0146273	0.028663	0.0149502	0.00934646	0.018797
2656	0.019	0.0140647	0.027532	0.0148852	0.00926301	0.019636
2660	0.019	0.0148148	0.028663	0.0152264	0.00942991	0.0193
2664	0.019	0.0141585	0.028474	0.0148743	0.00934646	0.019468
2668	0.018	0.0146273	0.028097	0.0153996	0.00942991	0.019468
2672	0.019	0.0142522	0.028852	0.0152697	0.00917956	0.0193
2676	0.02	0.0144398	0.028097	0.0152914	0.00934646	0.019804
2680	0.019	0.0141585	0.02772	0.014934	0.00926301	0.019133
2684	0.019	0.0144398	0.02772	0.0152264	0.00917956	0.019133
2688	0.019	0.014346	0.02772	0.0153076	0.00951336	0.019468
2692	0.019	0.0139709	0.027909	0.0154266	0.00934646	0.020307
2696	0.019	0.0138772	0.029229	0.0156216	0.00934646	0.019636

## Sheet: Figure 4
Figure 4 a, e, f
TTC negative areas
			Areas (a.u.)
			raw values										weighted to slice weight/total weight
Mouse	Slice	slice weight (mg)	TTC neg total	Slice total	TTCneg/Slice	TTC neg LV	LV	TTCneg/LV	TTC neg RV	RV	TTCneg/RV		TTCneg total/Slice	TTC neg/LV	TTC neg/RV	TTC neg total/heart	TTC neg total/LV	TTC neg total/RV
1	1	5.02	1.149	2.665	43.1144	1.149	2.311	49.7187	0	0.354	0		2.60106	2.9995	0	29.2003	34.6728	0
	2	16.4	0.929	2.528	36.7484	0.929	2.193	42.3621	0	0.335	0		7.24281	8.34921	0
	3	17.75	0.73	2.229	32.7501	0.73	1.863	39.1841	0	0.366	0		6.98611	8.35859	0
	4	19.91	1.036	3.505	29.5578	1.036	2.924	35.4309	0	0.581	0		7.07241	8.4777	0
	5	24.13	0.513	2.808	18.2692	0.513	2.293	22.3724	0	0.515	0		5.29788	6.48776	0
	total	83.21
2	1	3.91	0.975	2.403	40.5743	0.975	2.264	43.0654	0	0.139	0		1.8695	1.98428	0	19.4905	23.851	2.37591
	2	20.45	0.655	3.4	19.2647	0.592	2.761	21.4415	0.063	0.639	9.85915		4.64251	5.16708	2.37591
	3	16.71	0.642	3.43	18.7172	0.642	2.588	24.8068	0	0.842	0		3.68565	4.88477	0
	4	22.59	0.72	3.825	18.8235	0.72	2.966	24.2751	0	0.859	0		5.01088	6.46211	0
	5	21.2	0.646	3.769	17.1398	0.646	3.015	21.4262	0	0.754	0		4.28193	5.35276	0
	total	84.86
3	1	2.66	0.156	1.466	10.6412	0.156	1.466	10.6412	0	0	0		0.364387	0.364387	0	14.7982	16.5949	0
	2	14.63	0.534	2.652	20.1357	0.534	2.468	21.637	0	0.184	0		3.7923	4.07503	0
	3	21.05	0.618	3.811	16.2162	0.618	3.359	18.3983	0	0.452	0		4.39433	4.98565	0
	4	21.06	0.6	3.501	17.138	0.6	3.167	18.9454	0	0.334	0		4.64631	5.13632	0
	5	18.28	0.173	2.543	6.80299	0.173	2.002	8.64136	0	0.541	0		1.60091	2.03352	0
	total	77.68
4	1	3.19	0.712	1.572	45.2926	0.712	1.572	45.2926	0	0	0		2.16034	2.16034	0	12.7017	13.7438	0
	2	14.07	0.396	2.8	14.1429	0.396	2.664	14.8649	0	0.136	0		2.97533	3.12722	0
	3	17.16	0.616	3.451	17.8499	0.616	3.104	19.8454	0	0.347	0		4.57991	5.0919	0
	4	17.48	0.376	3.291	11.4251	0.376	2.921	12.8723	0	0.37	0		2.98611	3.36435	0
	5	14.98	0	3.866	0	0	3.024	0	0	0.842	0		0	0	0
	total	66.88
5	1	2.17	0.041	1.477	2.7759	0.041	1.477	2.7759	0	0	0		0.092021	0.092021	0	5.53309	5.87548	1.53942
	2	13.9	0.416	3.02	13.7748	0.416	2.869	14.4998	0	0.151	0		2.925	3.07894	0
	3	15.55	0.051	3.545	1.43865	0.051	3.111	1.63934	0	0.434	0		0.34175	0.389426	0
	4	18.01	0.136	3.15	4.31746	0.089	2.31	3.85281	0.047	0.84	5.59524		1.18786	1.06002	1.53942
	5	15.83	0.138	3.383	4.07922	0.138	2.659	5.18992	0	0.724	0		0.986466	1.25506	0
	total	65.46
CD31 negative volumes
		not corrected for shrinkage
Mouse	Slice	slice surface (um3)	CD31 neg (um3)		CD31/slice (%)	CD31/heart (%)
1	1	3290000000	1320000000		40.1216
	2	10300000000	4990000000		48.4466
	3	1.11e+10	4596070000		41.406
	4	1.11e+10	3461232608		31.1823
	5	11800000000	2457968000		20.8302
	total	47590000000	16825270608			35.3546
2	1	2270000000	8.21e+08		36.1674
	2	12600000000	3865760000		30.6806
	3	10100000000	2310000000		22.8713
	4	14000000000	2370000000		16.9286
	5	11800000000	1590000000		13.4746
	total	50770000000	10956760000			21.5812
3	1	1060000000	108160000		10.2038
	2	7830000000	1.54001e+09		19.6681
	3	12600000000	1984326000		15.7486
	4	12900000000	1100000004		8.52713
	5	10100000000	462000000		4.57426
	total	44490000000	5.19449e+09			11.6756
4	1	1560000000	668258000		42.8371
	2	8.14e+09	2410000000		29.6069
	3	9460000000	1500000000		15.8562
	4	9190000000	501000000		5.45158
	5	6930000000	0		0
	total	35280000000	5079258000			14.397
5	1	958000000	0		0
	2	9080000000	27099000		0.298447
	3	9810000000	0		0
	4	1.14e+10	71100000		0.623684
	5	9460000000	2.97e+07		0.313953
	total	40708000000	127899000			0.314186
cardiac Troponin I
Mouse	cTNI (ng/ml)
1	36.6149
2	58.1878
3	1.29475
4	36.4921
5	20.7248
Ejection fraction reduction
Mouse	Treatment	PSLA Ld (mm)	PSLA Ls (mm)	Ad prox (mm2)	As prox (mm2)	Ad mid (mm2)	As mid (mm2)	Ad dist (mm2)	As dist (mm2)		Simp d (µl)	Simp s (µl)	EF (%)		Mouse	EF reduction (%)
1	baseline	8.238	7.11	12.859	8.133	11.941	6.926	7.919	3.707		529.687	308.467	41.7642		1	21.7329
2		7.85	6.681	12.091	6.323	13.092	7.208	8.876	3.797		485.842	259.248	46.6394		2	15.6955
3		7.543	6.329	13.21	7.311	11.093	6.467	8.79	5.28		441.213	236.667	46.3598		3	9.48324
4		7.916	6.544	13.161	6.297	11.647	5.986	8.317	4.08		489.059	240.482	50.8276		4	5.86167
5		7.669	6.476	10.952	5.405	9.856	4.649	6.826	3.265		421.946	217.907	48.3568		5	3.15328
1	I45min R24h	8.135	7.756	15.607	10.852	12.802	10.674	9.981	8.109		553.626	442.728	20.0313
2		8.675	8.008	15.209	9.335	13.431	8.556	11.66	7.589		640.899	442.58	30.9439
3		6.697	5.923	14.388	9.106	14.366	8.876	12.728	10.948		392.473	247.743	36.8765
4		7.309	6.418	11.569	6.064	9.972	3.97	8.708	4.317		393.736	216.689	44.9659
5		7.221	6.375	9.349	4.456	10.222	4.297	8.799	3.582		370.264	202.892	45.2035
	PSLA Ld	parasternal long axis length in diastole		Ad mid	mid Area in diastole		Simp d (µl)	Simpson's volume calculation in diastole
	PSLA Ls	parasternal long axis length in systole		As mid	mid Area in systole		Simp s (µl)	Simpson's volume calculation in systole
	Ad prox	proximal Area in diastole		Ad dist	distal Area in diastole		EF (%)	Ejection fraction
	As prox	proximal Area in systole		As dist	distal Area in systole
Figure 4 b
	CD31neg volume (um3)				Correction					Percent of average					Difference to average (%)
Slice number	Operator 1	Operator 2	Operator 3						Average	Operator 1	Operator 2	Operator 3		Operator 1	Operator 2	Operator 3
m13	4600000000	4990000000	4920000000		8340000000	9050000000	8920000000		4840000000	95.1068	103.17	101.723		-4.89318	3.17023	1.72295
m53	1980000000	2420000000	2390000000		3590000000	4390000000	4330000000		2260000000	87.4816	106.922	105.597		-12.5184	6.92194	5.59647
m73	1500000000	1670000000	1870000000		2720000000	3030000000	3390000000		1680000000	89.2857	99.4048	111.309		-10.7143	-0.59524	11.3095
m83	0	0	0		0	0	0		0
m43	2310000000	2390000000	2300000000		4190000000	4330000000	4170000000		2330000000	99	102.429	98.5714		-1	2.42857	-1.42857

## Sheet: Figure 5
Figure 5 c
	Mouse heart	Treatment	Heart volume in mm3	CD31neg volume in mm3	CD31curly volume in mm3		%CD31neg of heart	%CD31curly of heart
	1	I45min R24h	95.4	2.6745	-		0.028	-
	2	I45min R24h	111	1.91357	-		0.0172	-
	3	I45min R24h	75.8	2.687	-		0.0354	-
	4	I45min R24h	88.5	9.86565	-		0.1115	-
	5	I45min R24h	97.3	11.7062	-		0.1203	-
						Median	3.54	-
						SEM	2.204	-
	1	I45min R5d	93.5	0.105	5.56		0.0011	0.0595
	2	I45min R5d	80.6	0.235	2.17		0.0029	0.0269
	3	I45min R5d	99.1	0.55	7.68		0.0055	0.0775
	4	I45min R5d	100	0.127	2.51		0.0013	0.0251
	5	I45min R5d	90.8	0.25	3.71		0.0028	0.0408
						Median	0.28	4.08
						SEM	0.07877	1.001
Figure 5 e
Size after shrinkage	0.82
Shrinkage correction factor per dimension	1.21951
Shrinkage corrected values
	Mouse heart	Treatment	Cube x (um)	Cube y (um)	Cube z (um)	volume of cube (um3) theory	volume imaris (um3)	length in µm	length in µm non terminal	Ratio non terminal/all	branch pts	Average Dendrite Length (um)	Median Dendrite Length (um)
	1	Basal	308.537	308.537	676.829	6.44306e+07	6.41762e+07	266819	204865	0.767804	4722	28.2733	19.0724
	2	Basal	308.537	308.537	676.829	6.44306e+07	6.41762e+07	189081	88911.7	0.47023	1336	39.8	26.1673
	3	Basal	308.537	308.537	676.829	6.44306e+07	6.43752e+07	141254	65907.8	0.466593	617	61.0258	41.5031
	1	I45min R5d	308.537	308.537	676.829	6.44306e+07	6.41762e+07	86531.1	55344.8	0.639595	1051	33.2433	26.2813
	2	I45min R5d	308.537	308.537	676.829	6.44306e+07	6.41762e+07	138068	111320	0.806263	3532	20.4578	15.4221
	3	I45min R5d	308.537	308.537	674.39	6.41985e+07	6.40851e+07	113488	82443.8	0.726455	1606	33.07	26.5491
Calculation
	Mouse heart	Treatment	volume of cube (mm3)	length in mm	length (mm) per mm3	Interbranch distance (um)	Average Dendrite Length (um)	Median Dendrite Length (um)
	1	Basal	0.0641762	266.819	4157.6	43.3851	28.2733	19.0724
	2	Basal	0.0641762	189.081	2946.28	66.5507	39.8	26.1673
	3	Basal	0.0643752	141.254	2194.22	106.82	61.0258	41.5031
				Median	2946	67
				SEM	572.1	18.67
	1	I45min R5d	0.0641762	86.5311	1348.34	52.6592	33.2433	26.2813
	2	I45min R5d	0.0641762	138.068	2151.4	31.5174	20.4578	15.4221
	3	I45min R5d	0.0640851	113.488	1770.89	51.3348	33.07	26.5491
				Median	1771	51
				SEM	231.9	6.692

## Sheet: Figure 6
Figure 6 b
	I45minR24h
	Mouse heart					Zones
						1	2	3	4	5	6	7	8	9	10	11	12	13	14	15	16	17
	1				Infarction	0	0	0	0	0	100	100	0	0	100	100	100	0	100	100	100	100
					AAR	100	100	100	100	100	100	100	100	100	100	100	100	100	100	100	100	100
	2				Infarction	0	0	0	0	0	100	100	0	0	0	0	100	100	100	0	100	100
					AAR	100	100	0	100	100	100	100	100	0	100	100	100	100	100	100	100	100
	3				Infarction	0	0	0	0	100	100	0	0	0	100	100	100	0	0	100	100	100
					AAR	100	100	100	100	0	100	100	100	100	100	100	100	100	100	100	100	100
	4				Infarction	0	0	0	100	100	100	100	0	100	100	100	100	100	100	100	100	100
					AAR	100	100	100	100	100	100	100	100	100	100	100	100	100	100	100	100	100
	5				Infarction	100	0	0	100	100	100	100	0	100	100	100	100	100	100	100	100	100
					AAR	100	100	100	100	100	100	100	100	100	100	100	100	100	100	100	100	100
					Infarction	100	0	0	200	300	500	400	0	200	400	400	500	300	400	400	500	500
		N=	5	Percentage	AAR	500	500	400	500	400	500	500	500	400	500	500	500	500	500	500	500	500
					Mean Infarction	20	0	0	40	60	100	80	0	40	80	80	100	60	80	80	100	100
					Mean AAR	100	100	80	100	80	100	100	100	80	100	100	100	100	100	100	100	100
	I45minR5d
	Mouse heart					Zones
						1	2	3	4	5	6	7	8	9	10	11	12	13	14	15	16	17
	1				Infarction	0	0	0	0	0	0	100	0	0	0	0	100	100	0	0	100	0
					CD31 curly	0	0	0	0	0	100	100	0	100	0	0	100	100	100	100	100	100
	2				Infarction	0	0	0	0	0	0	100	0	0	0	0	100	100	0	0	0	0
					CD31 curly	100	0	0	0	0	100	100	100	0	0	0	100	100	0	0	100	0
	3				Infarction	0	0	0	0	0	100	100	100	0	100	100	100	100	100	100	100	0
					CD31 curly	100	0	0	0	0	100	100	0	0	100	100	100	100	100	100	100	100
	4				Infarction	0	0	0	0	0	0	0	0	0	0	0	100	100	0	0	100	0
					CD31 curly	100	100	0	0	0	100	100	100	0	0	0	100	100	0	0	100	100
	5				Infarction	0	0	0	0	0	0	0	0	0	100	100	100	0	0	100	100	0
					CD31 curly	0	0	0	0	0	100	100	0	0	100	100	100	0	0	100	100	0
					Infarction	0	0	0	0	0	100	300	100	0	200	200	500	400	100	200	400	0
		N=	5	Percentage	Curly	300	100	0	0	0	500	500	200	100	200	200	500	400	200	300	500	300
					Mean Infarction	0	0	0	0	0	20	60	20	0	40	40	100	80	20	40	80	0
					Mean Curly	60	20	0	0	0	100	100	40	20	40	40	100	80	40	60	100	60

## Sheet: Figure 7
Figure 7 b
FACS cell counts
Baseline
Mouse heart	Dilution factor	Counting beads total amount	Counting beads measured	CD45pos Ly6Gpos cells measured	CD11bpos F480pos cells measured	CD45pos Ly6Gpos cells per heart	CD11bpos F480pos cells per heart
1	15	52100	10824	240	2721	17328.2	196458
2	15	52100	9080	81	3184	6971.53	274041
3	15	52100	7178	56	2310	6096.96	251500
4	15	52100	6649	43	2163	5054.07	254231
5	15	52100	19733	211	3841	8356.38	152118
I/R injury 24h
Mouse heart	Dilution factor	Counting beads total amount	Counting beads measured	CD45pos Ly6Gpos cells measured	CD11bpos F480pos cells measured	CD45pos Ly6Gpos cells per heart	CD11bpos F480pos cells per heart
1	15	52100	10533	4036	2900	299453	215167
2	15	52100	24632	11398	5623	361625	178401
3	15	52100	11300	10659	6255	737169	432591
4	15	52100	7803	5258	5376	526609	538427
5	15	52100	8809	6081	4598	539483	407917
I/R injury 5d
Mouse heart	Dilution factor	Counting beads total amount	Counting beads measured	CD45pos Ly6Gpos cells measured	CD11bpos F480pos cells measured	CD45pos Ly6Gpos cells per heart	CD11bpos F480pos cells per heart
1	15	52100	8328	1573	10815	147610	1.01488e+06
2	15	52100	11194	784	7076	54734.3	494005
3	15	52100	15946	962	11333	47146.8	555421
4	15	52100	24037	299	2811	9721.2	91392.3
5	15	52100	17424	659	6884	29557.4	308761
LSFM cell counts
Baseline
Mouse heart	Counts Ly6Gpos cells
1	397
2	329
3	272
4	402
5	121
I/R injury 24h
Mouse heart	Counts Ly6Gpos cells
1	23776
2	24288
3	50938
4	142277
5	24474
I/R injury 5d
Mouse heart	Counts Ly6Gpos cells
1	135105
2	21598
3	112871
4	13777
5	10688
Figure 7 d
I/R injury 24h
		Volumes					Ly6G/volume (No/mm3)		Ly6G/volume (% total)			Percent total
Mouse heart	Treatment	inside + 30um outside (um3)	inside - 30um inside (um3)	30um +/- from volume (um3)	Shrinkage corrected 30um +/- volume (mm3)		30um		30um			30um
1	I45min R24h	3439000000	1992000000	1447000000	2.624		1548.01		6.51			17.08
2	I45min R24h	2534000000	1383000000	1151000000	2.0875		951.84		3.92			8.18
3	I45min R24h	3390000000	2069000000	1321000000	2.3957		4874.67		9.57			22.93
4	I45min R24h	11400000000	8400000000	3000000000	5.441		4965.44		3.49			18.99
5	I45min R24h	13690000000	9892000000	3794000000	6.8806		599.65		2.45			16.86
I/R injury 5 d
		Volumes					Ly6G/volume (No/mm3)		Ly6G/volume (% total)			Percent total
Mouse heart	Treatment	inside + 30um outside (um3)	inside - 30um inside (um3)	30um +/- from volume (um3)	Shrinkage corrected 30um +/- volume (mm3)		30um		30um			30um
1	I45min R5d	323149430	2.26472e+07	3.00502e+08	0.545012		2126.56		1.574			0.857851
2	I45min R5d	585277470	1.80478e+07	5.6723e+08	1.02877		258.562		1.19716			1.2316
3	I45min R5d	1259357220	1.36766e+08	1.12259e+09	2.03601		3795.17		3.36239			6.84587
4	I45min R5d	261639220	4.17859e+07	2.19853e+08	0.398742		295.931		2.14801			0.8565
5	I45min R5d	542046080	7.5943e+07	4.66103e+08	0.845357		189.269		1.77086			1.49701
Curly 5 d
		Volumes					Ly6G/volume (No/mm3)		Ly6G/volume (% total)			Percent total
Mouse heart	Treatment	inside + 30um outside (um3)	inside - 30um inside (um3)	30um +/- from volume (um3)	Shrinkage corrected 30um +/- volume (mm3)		30um		30um			30um
1	I45min R5d	7634544380	3.76959e+09	3.86495e+09	7.00975		3648.63		2.70059			18.9305
2	I45min R5d	3180000000	1.29721e+09	1.88279e+09	3.41476		466.212		2.15859			7.37105
3	I45min R5d	10085000900	5.6035e+09	4.4815e+09	8.12796		2391.87		2.11911			17.2241
4	I45min R5d	3816806000	1.40372e+09	2.41308e+09	4.37654		570.999		4.14458			18.1389
5	I45min R5d	4680027280	2.86229e+09	1.81774e+09	3.29677		479.56		4.4869			14.7923

## Sheet: Supplementary Figure 1
Supplementary Figure 1 a
Distance (um)	0	4	8	12	16	20	24	28	32	36	40	44	48	52	56	60	64	68	72	76	80	84	88	92	96	100	104	108	112	116	120	124	128	132	136	140	144	148	152	156	160	164	168	172	176	180	184	188	192
488 nm	0.0063319	0.00690704	0.0070263	0.00720569	0.00801197	0.00875121	0.00855704	0.00790009	0.00759404	0.00959494	0.00932635	0.0100952	0.0100281	0.0106181	0.00947568	0.00965457	0.0120369	0.0120665	0.0120443	0.012791	0.0127239	0.0138436	0.0147026	0.0155612	0.0181451	0.0236781	0.0413304	0.0721323	0.122117	0.181802	0.254645	0.337141	0.420617	0.504667	0.579637	0.654622	0.716906	0.78308	0.84838	0.899298	0.943414	0.974015	0.995774	0.991734	0.998604	1	0.985394	0.976538	0.957438
561 nm	0.00714085	0.00716227	0.00772497	0.00939164	0.00625395	0.00807201	0.0112954	0.0123994	0.00841763	0.0109712	0.0090446	0.0105385	0.0093488	0.0100843	0.0107113	0.0116853	0.0120309	0.0159041	0.0162511	0.0141732	0.0152557	0.0150829	0.0146502	0.0179607	0.0209898	0.0333463	0.0548331	0.09123	0.155758	0.21297	0.296281	0.38764	0.480709	0.555298	0.623937	0.694003	0.747387	0.825958	0.859779	0.913964	0.953065	0.992426	0.991777	1	0.989461	0.9934	0.972584	0.963776	0.956895
647 nm	0.00189707	0.000331774	0.00198943	0.000184724	0	0.00276235	0.00327764	0.00397764	0.00305767	0.0030759	0.00257885	0.00718236	0.00278058	0.00324118	0.00524884	0.00384882	0.0055794	0.0103859	0.00933586	0.00808411	0.00769765	0.0107541	0.0119329	0.00972232	0.01707	0.0307699	0.0497357	0.0912026	0.149537	0.209269	0.27937	0.358162	0.429532	0.499926	0.546623	0.592528	0.641471	0.689751	0.725069	0.758157	0.791872	0.819732	0.821795	0.812569	0.806419	0.794358	0.784986	0.779314	0.760367
Supplementary Figure 1 b
Distance (um)	0	4	8	12	16	20	24	28	32	36	40	44	48	52	56	60	64	68	72	76	80	84	88	92	96	100	104	108	112	116	120	124	128	132	136	140	144	148	152	156	160	164	168	172	176	180	184	188	192
488 nm	0.0117529	0.0121693	0.0128415	0.0116895	0.0140274	0.0138033	0.0112096	0.0084215	0.0117846	0.0122327	0.0118163	0.0135475	0.0124251	0.010343	0.0108883	0.0185425	0.0144121	0.0202716	0.011977	0.0167183	0.0146044	0.0171981	0.0187666	0.0187983	0.0227702	0.0185742	0.0218105	0.0264546	0.0402262	0.0898039	0.171637	0.297634	0.477884	0.694296	0.889762	0.990712	1	0.954713	0.865708	0.751274	0.653205	0.56958	0.497934	0.457386	0.439195	0.41069	0.385005	0.357301	0.334977
561 nm	0.0103662	0.00837847	0.00784173	0.00900368	0.00797591	0.00904792	0.0118864	0.00820005	0.0088695	0.0109029	0.00954042	0.00913787	0.00909363	0.00728287	0.00911575	0.00951683	0.0169354	0.0119086	0.0116844	0.0114161	0.012578	0.0134937	0.00980732	0.0114382	0.020576	0.0166891	0.0207781	0.0247771	0.0423598	0.101098	0.218482	0.404543	0.625081	0.848074	0.98617	1	0.912061	0.757032	0.610804	0.505998	0.422284	0.365758	0.316272	0.294712	0.270985	0.252529	0.235796	0.220514	0.209276
647 nm	0.00219951	0.002245	0.00271126	0.002833	0.00333973	0.00309156	0.00457127	0.00307617	0.00340563	0.00424182	0.0048044	0.00495625	0.00519975	0.00504255	0.00486528	0.0054379	0.00610685	0.00606604	0.00655772	0.00788057	0.00754108	0.00833144	0.00901076	0.0101406	0.0117066	0.0135563	0.0163843	0.0233828	0.0458586	0.105426	0.240721	0.438477	0.668201	0.886846	1	0.995099	0.913756	0.807008	0.678914	0.576949	0.501338	0.448308	0.412418	0.380263	0.351609	0.332235	0.315066	0.296016	0.286351
Supplementary Figure 1 c
Distance (um)	0	4	8	12	16	20	24	28	32	36	40	44	48	52	56	60	64	68	72	76	80	84	88	92	96	100	104	108	112	116	120	124	128	132	136	140	144	148	152	156	160	164	168	172	176	180	184	188	192
488 nm	0.0115047	0.0121894	0.0132307	0.0121295	0.0121	0.0134988	0.0120401	0.014213	0.014154	0.014823	0.0155233	0.0161628	0.01271	0.0116678	0.0167139	0.018098	0.0179634	0.0191697	0.0201068	0.0217295	0.0211343	0.0257324	0.0240959	0.0307039	0.0474924	0.0798485	0.129247	0.208114	0.298829	0.398591	0.511273	0.604519	0.685156	0.743425	0.811695	0.858324	0.909092	0.936998	0.958743	0.972987	0.982794	0.981782	0.972242	0.981842	0.980146	0.974534	0.97254	0.967345	0.969459
561 nm	0.0151145	0.0132564	0.0125265	0.0120677	0.0129178	0.0130454	0.0141363	0.0143096	0.016055	0.0169503	0.0184851	0.018929	0.0179284	0.015972	0.0147987	0.0163335	0.0169503	0.0175069	0.0201177	0.0207047	0.0221943	0.0254219	0.0270317	0.0387156	0.0597291	0.0982038	0.163056	0.252067	0.356471	0.461784	0.559243	0.632929	0.701212	0.75268	0.795406	0.82972	0.849891	0.861507	0.86736	0.87107	0.86794	0.868068	0.865803	0.86867	0.883333	0.887494	0.88969	0.896807	0.90549
647 nm	0	8.21949e-05	0.000264518	0.000785374	0.00086403	0.00189009	0.0025563	0.00286613	0.00362767	0.00410676	0.00399593	0.00404714	0.0039065	0.00419847	0.0051185	0.00574184	0.00565241	0.00650811	0.00706585	0.00849596	0.00855433	0.00980809	0.0111333	0.0148492	0.0222404	0.0388665	0.0637311	0.0961908	0.133429	0.164371	0.19111	0.213912	0.228397	0.243809	0.254406	0.262987	0.267619	0.271334	0.274767	0.27454	0.276082	0.278298	0.28156	0.286619	0.289701	0.290277	0.295532	0.300263	0.306064
Supplementary Figure 1 d
Distance (um)	0	4	8	12	16	20	24	28	32	36	40	44	48	52	56	60	64	68	72	76	80	84	88	92	96	100	104	108	112	116	120	124	128	132	136	140	144	148	152	156	160	164	168	172	176	180	184	188	192
488 nm	0	0.00068797	0.00134729	0.00204769	0.00226909	0.00281784	0.00397698	0.0039113	0.00565622	0.00539401	0.007143	0.00752388	0.00779015	0.00875682	0.00969863	0.00928098	0.0108045	0.0108332	0.0123856	0.013774	0.0144825	0.0149824	0.0172882	0.0180624	0.0222811	0.0310338	0.0569356	0.107973	0.171225	0.242553	0.328978	0.449177	0.566632	0.678263	0.746266	0.779618	0.778381	0.779036	0.790443	0.797754	0.794576	0.784152	0.786384	0.789742	0.789407	0.798589	0.792999	0.788596	0.809693
561 nm	0.000982574	0	0.00160892	0.00187668	0.0024299	0.00155466	0.0050037	0.00307394	0.00287695	0.00348442	0.00548614	0.00891748	0.00898944	0.00616557	0.004986	0.00968656	0.00993662	0.00813189	0.0118664	0.0125281	0.0123134	0.0133326	0.01528	0.0161022	0.0233942	0.0274873	0.0534377	0.1028	0.164764	0.244401	0.347935	0.477883	0.645792	0.753722	0.807427	0.810197	0.796007	0.790127	0.799635	0.811038	0.800118	0.784283	0.779958	0.790806	0.783049	0.782961	0.796811	0.802369	0.814397
647 nm	0.00125408	0.00153712	0.00085	0.00128167	0	0.00125408	0.00121403	0.00311518	0.00194209	0.00252152	0.00663534	0.00586633	0.0073634	0.00467989	0.00629801	0.00636565	0.00954759	0.00817246	0.00821251	0.0091435	0.0105053	0.0104519	0.0113419	0.0150908	0.0161019	0.0210782	0.0424795	0.0790802	0.130298	0.176905	0.248041	0.319353	0.382466	0.433536	0.451054	0.443759	0.451135	0.442261	0.44957	0.427576	0.433874	0.419201	0.420469	0.42202	0.427225	0.438	0.453536	0.47019	0.479698
all values were normalized to the highest and largest value in each data set using GraphPad Prism's "Normalize" function
[truncated: 551 more columns]

## Sheet: Supplementary Figure 3
Supplementary Figure 3 b
Signal distribution in 790 channel
	Medium	CD31neg	CD31dim	CD31 microvasculature	CD31 LCA
Basal 1	100		140	160	400
Basal 2	100		150	200	400
Basal 3	100		130	190	410
Basal 4	100		120	140	300
Basal 5	110		130	160	550
Basal 6	100		130	160	430
Median	100		130	160	405
Interquartile range	100 - 102,5		127,5 - 142,5	155 - 192,5	375 - 460
I45min R24h 1	120	110	130	200	500
I45min R24h 2	100	110	190	280	500
I45min R24h 3	120	200		360	860
I45min R24h 4	100	120	160	250	450
I45min R24h 5	100	130	140	250	800
I45min R24h 6	100	120	140	200	650
I45min R24h 7	110	130	210	250	1000
Median	100	120	150	250	650
Interquartile range	100 - 120	110 - 130	137,5 - 195	200 - 280	500 - 860
I45min R5d 1	100	120	120	150	300
I45min R5d 2	120	140	160	260	600
I45min R5d 3	110	140	160	180	450
I45min R5d 4	120	130	160	300	700
I45min R5d 5	110	180	190	300	850
Median	110	140	160	260	600
Interquartile range	105 - 120	125 - 160	140 - 175	165 - 300	375 - 775

## Sheet: Supplementary Figure 5
Supplementary Figure 5 d
TTC	Mouse	Treatment	I/R per AAR (%)	AAR per Heart (%)
	1	I45min R24h	46.4631	39.92
	2	I45min R24h	34.7235	30.23
	3	I45min R24h	36.9474	36.13
	4	I45min R24h	32.1835	33.1
	5	I45min R24h	46.7526	35.43
Supplementary Figure 5 c + e											Shrinkage Corrected to naive dimensions
											Factor	1.81367
LSFM	Mouse	Treatment	Heart volume (µm3)	AAR volume (µm3)	CD31 negative volume (µm3)		Heart volume (mm3)	AAR volume (mm3)	CD31 negative volume (mm3)		Heart volume (mm3)	AAR volume (mm3)	CD31 negative volume (mm3)		I/R per AAR (%)	AAR per Heart (%)
	1	I45min R24h	95400000000	2.90881e+10	2674499264		95.4	29.0881	2.6745		173.024	52.7562	4.85066		0.0919449	0.304906
	2	I45min R24h	111000000000	1.43622e+10	1913574976		111	14.3622	1.91357		201.317	26.0483	3.47059		0.133237	0.129389
	3	I45min R24h	75800000000	18118100992	2686995968		75.8	18.1181	2.687		137.476	32.8603	4.87333		0.148305	0.239025
	4	I45min R24h	88500000000	39849897984	9865650176		88.5	39.8499	9.86565		160.51	72.2746	17.893		0.24757	0.450281
	5	I45min R24h	97300000000	30771400704	1.17062e+10		97.3	30.7714	11.7062		176.47	55.8092	21.2313		0.380426	0.316253

## Sheet: Supplementary Figure 6
Supplementary Figure 6 a
counts per field of view
ROI:	1	2	3	4	5	6	7	8
LV 1	205	230	245	247	226	222	217	203
LV 2	311	296	283	304	294	294	265	281
LV 3	275	241	283	276	280	292	263	273
RV 1	276	260	207	262	228	241	287	254
RV 2	356	333	334	284	231	319	295	210
RV 3	188	250	280	267	277	255	295	290
IVS 1	295	309	296	293	300	232	270	272
IVS 2	231	214	257	278	256	248	244	193
IVS 3	283	281	285	301	301	335	308	340
capillaries / mm2 (shrinkage corrected)										Calculation
ROI:	1	2	3	4	5	6	7	8		Field of view (corrected) in µm2		94133.6	µm2
LV 1	2177.76	2443.34	2602.68	2623.93	2400.84	2358.35	2305.23	2156.51		Correction factor for mm2		10.6232	mm2
LV 2	3277.44	3119.36	2982.36	3203.67	3098.28	3098.28	2792.67	2961.28
LV 3	2898.05	2539.75	2982.36	2908.59	2950.75	3077.21	2771.59	2876.98		Different size FOV for LV, RV and IVS 2+3
RV 1	2932	2762.03	2199	2783.28	2422.09	2560.19	3048.86	2698.29		Field of view (corrected) in µm2		94891.2	µm2
RV 2	3751.66	3509.28	3519.82	2992.9	2434.37	3361.74	3108.82	2213.06		Correction factor for mm2		10.5384	mm2
RV 3	1981.22	2634.6	2950.75	2813.75	2919.13	2687.29	3108.82	3056.13
IVS 1	3133.84	3282.57	3144.47	3112.6	3186.96	2464.58	2868.26	2889.51
IVS 2	2434.37	2255.21	2708.36	2929.67	2697.83	2613.52	2571.36	2033.91
IVS 3	2982.36	2961.28	3003.44	3172.05	3172.05	3530.36	3245.82	3583.05
LV Median 1	2380
LV Median 2	3098
LV Median 3	2903
RV Median 1	2730
RV Median 2	3235
RV Median 3	2285
IVS Median 1	3123
IVS Median 2	2592
IVS Median 3	3172
